# Supplementary material for: Rubrene-Directed Structural Transformation of Fullerene (C60) Microsheets to Nanorod Arrays with Enhanced Photoelectrochemical Properties
Source: Nanomaterials (Basel). 2022 Mar 14;12(6):954. doi: 10.3390/nano12060954 (PMC8953273; doi:10.3390/nano12060954)
Supplement: Supplementary file 1 [file nanomaterials-12-00954-s001.zip]

Archive with 1 entries (1 files):
- nanomaterials-1570834-supplementary.pdf
